# Supplementary material for: Magnetic Field Dependence of Spectral Correlations between 31P-Containing Metabolites in Brain
Source: Metabolites. 2023 Jan 31;13(2):211. doi: 10.3390/metabo13020211 (PMC9967573; doi:10.3390/metabo13020211)
Supplement: Supplementary file 1 [file metabolites-13-00211-s001.zip]

Archive with 1 entries (1 files):
- metabolites-2172632-supplementary.pdf
